# Supplementary material for: Influenza vaccination of pregnant women protects them over two consecutive influenza seasons in a randomized controlled trial
Source: Expert Rev Vaccines. 2016 Jun 6;15(8):1055–62. doi: 10.1080/14760584.2016.1192473 (PMC4950453; doi:10.1080/14760584.2016.1192473)
Supplement: Supplementary_Material.zip [file ierv_a_1192473_sm6848.zip]

Archive with 2 entries (2 files):
- Suppfigure_11april.docx
- Supptable_11apr.docx
